# Supplementary material for: A novel pyroptosis gene expression-based risk score for survival in gastric cancer
Source: Front Endocrinol (Lausanne). 2023 Jan 30;14:1120216. doi: 10.3389/fendo.2023.1120216 (PMC9922719; doi:10.3389/fendo.2023.1120216)
Supplement: Supplementary file 4 [file Table_2.xlsx]

## Sheet: Sheet1
Table S2. Pyroptosis-related genes univariate cox regression with OS
LncRNAs	HR	HR.95L	HR.95H	pvalue
FAM83A-AS1	1.03781	1.01635	1.05972	0.000498747
ACVR2B-AS1	1.0241	1.01012	1.03827	0.000682931
PRSS30P	1.00011	1.00004	1.00018	0.00126454
C1orf229	1.03341	1.01187	1.0554	0.00222325
ATP2B1-AS1	1.01704	1.00583	1.02836	0.00279956
HCG11	1.00156	1.00053	1.0026	0.00312029
SPATA13	1.00002	1.00001	1.00003	0.00499399
TMEM105	1.00098	1.00026	1.00171	0.00748623
TMPO-AS1	1.00049	1.00013	1.00086	0.00846829
LINC00606	1.06826	1.01663	1.12251	0.00898555
RMRP	0.998136	0.996739	0.999534	0.00900669
SNHG7	0.994341	0.99007	0.998629	0.00974429
MESTIT1	1.00012	1.00003	1.00022	0.00996306
LINC00298	1.00145	1.00034	1.00256	0.0106123
TERC	1.00022	1.00005	1.0004	0.0109755
PCAT18	1.00016	1.00003	1.00028	0.0117166
SCGB1B2P	1.00022	1.00005	1.0004	0.0118926
LINC01300	1.00062	1.00014	1.00111	0.0119792
SLC26A4-AS1	1.0017	1.00032	1.00307	0.0155271
LINC00671	1.00054	1.0001	1.00098	0.0160403
VLDLR.AS1	1.00113	1.00018	1.00209	0.0195279
LINC00957	1.00284	1.00038	1.0053	0.0233682
DIRC3	1.0254	1.00313	1.04816	0.0251379
MIR124-1HG	1.00038	1.00004	1.00072	0.0265428
LINC01144	1.3523	1.02879	1.77754	0.0305085
GNAO1-AS1	1.00035	1.00003	1.00067	0.0310672
RRN3P2	0.999808	0.999627	0.99999	0.0388052
MAPT-AS1	1.00095	1.00005	1.00185	0.0392544
